# Supplementary material for: Effect of Osmotic Pressure on the Stability of Whole Inactivated Influenza Vaccine for Coating on Microneedles
Source: PLoS One. 2015 Jul 31;10(7):e0134431. doi: 10.1371/journal.pone.0134431 (PMC4521748; doi:10.1371/journal.pone.0134431)
Supplement: S1 Dataset — (XLSX) [file pone.0134431.s002.xlsx]

## Sheet: Fig 1
	Fig 1C & D	Each data point represents average of more than 6 graphs.
	Trehalose								Sucrose								NaCl
	mOsm	138	217	304	420	562	682		mOsm	134	225	314	429	566	737		mOsm	87	177	239	326	428	550
	k	0.347562	1.27012	1.25055	1.47541	1.50103	1.19875		k	0.464773	0.66453	0.513143	1.14887	0.995591	1.26452		k	0.220393	0.946438	0.465291	0.87756	0.74918	0.833094
		0.704242	1.74922	0.967765	1.31173	1.27047	1.18349			0.355443	0.811285	0.978761	1.03025	1.00288	1.35706			0.475675	0.522639	0.533381	0.664462	0.771525	1.35271
		0.173394	0.760889	0.949239	0.744005	1.22885	1.10461			0.698004	0.783483	1.1461	0.867267	0.952334	1.2142			0.380241	0.682784	0.447521	0.550868	0.711888	0.758672
		0.698922	1.5409	0.760036	1.12067	1.14279	1.1666			0.536882	0.608177	0.932636	0.912872	0.908942	1.29489			0.380241	0.498908	0.58116	0.794091	0.984314	0.970526
		0.495648	0.759085	1.20834	0.963199	0.990424	1.1509			0.67988	1.11071	0.636468	0.919388	0.961654	1.21324			0.641041	0.741729	1.05807	0.996453	0.911546	1.13405
		0.859124	0.973126	0.988531	1.10831	1.27098	1.08921			0.481461	0.798733	0.873187	0.840294	1.03727	1.25364			0.289986		0.701196	0.754304	1.3303	0.748604
		0.511483	0.744043	1.14227	1.07664	0.994605	1.07223			0.802158	0.865648	1.0521	0.864048	1.02735	1.3089			0.260296		0.817268	0.757192	0.625657	1.1083
		0.567757	0.897617	1.21758	0.823849	1.20977	1.20315			0.66102	0.649607	0.797935	0.899353	1	1.24088			0.265373		0.395083	0.884322	0.923974	1.36953
		0.392368	0.999943	0.995778	1.21253	0.931814	1.18131			0.515057	1.05185	1.0608	0.810823	0.986223	1.26148			0.299602		0.741423	0.488164	0.926973	1.14695
		0.83973	1.00517	1.0274	0.953203	0.941675	1.25001			0.64077			0.866485	0.987999	1.1397			0.461008		0.803163	0.462638	1.08115	0.907975
		0.640214	0.524355	1.1116	1.11653	1.10232	1.16299			0.379845			0.790636	0.8991	1.12601					0.909338	0.869564
		0.855086	0.730527	1.00158	0.94617	1.16536	1.10274			0.71713			0.810089	0.993019	1.12108
		0.820307	0.755018	0.966239	1.01991	0.899075	1.18581			0.841122			0.839609	0.987116
		0.913419	0.804896	1.17791	1.10609	0.830436	1.14613			0.84994			0.82254	1.04851
		1.25189		1.16001	0.792942	1.27172	1.05476			0.318485			0.873498	0.953807
		0.686316					1.06399						0.875785	0.939245
		0.588321											0.83827	0.919594
		1.63145											0.833116	0.99222
													0.886943	1.05268
													0.952074
													0.81638
	k (avg)	0.720957	0.96535	1.06166	1.05141	1.11675	1.14479		k (avg)	0.596131	0.816003	0.887903	0.880885	0.981344	1.23297		k (avg)	0.367386	0.678499	0.677536	0.736329	0.901651	1.03304
	k (std)	0.334347	0.339563	0.133549	0.194933	0.182965	0.0572233		k (std)	0.174726	0.173257	0.207891	0.0824354	0.0445936	0.0742816		k (std)	0.129003	0.181902	0.211257	0.175332	0.204504	0.22607
	Px104 (avg)	5.07921	4.32504	3.39528	2.43383	1.93191	1.63195		Px104 (avg)	4.32517	3.52594	2.74917	1.99631	1.68566	1.62648		Px104 (avg)	4.10552	3.72685	2.75613	2.19594	2.04814	1.82608
	Px104 (std)	2.3555	1.52134	0.4271	0.45123	0.31652	0.08157		Px104 (std)	1.2677	0.74864	0.64368	0.18682	0.0766	0.09799		Px104 (std)	1.44161	0.99915	0.85937	0.52289	0.46454	0.39962

## Sheet: Fig 2
	B	Each data point represents average of more than 6 graphs.
		T (C)
		4	11	18	25	32	40
	k	0.513143	1.45316	7.87164	5.18243	16.9042	53.3715
		0.978761	2.03616	2.4897	5.17494	15.7339	14.0159
		1.1461	1.43769	4.54638	11.7171	7.34461	28.9967
		0.932636	2.10074	2.21123	3.75048	10.2583	10.053
		0.636468	2.4483	4.35298	3.01348	5.35808	6.73081
		0.873187	2.33653	2.1614	3.01348	12.7646	67.952
		1.0521	2.2212	2.42426	5.02228	28.3784	33.0886
		0.797935	2.17213	3.31489	5.92481	13.7725	32.4908
		1.0608	1.5339	2.97794		8.78509	11.5518
			1.86231	1.51118		14.3198	29.2713
				1.56769		12.9546
				2.95804
				2.34337
				10.7314
				1.93079
				2.44703
				3.61103
				3.31591
				2.7067
				3.72771
	avg	0.887903	1.96021	3.46006	5.34988	13.3249	28.7522
	std	0.207891	0.371159	2.20945	2.79064	6.13279	19.7863
	Activation energy calculation
	T	k	1/T	1/T*1000	lnk (avg)	std	slope	7.56472
	277	0.8879	0.00361011	3.61011	-0.14727	0.26302		1000
	284	1.96021	0.00352113	3.52113	0.65576	0.19948	R	1.98588	cal/mol-K
	291	3.46006	0.00343643	3.43643	1.11095	0.48366	Ea	15022.6	cal/mol
	298	5.34988	0.0033557	3.3557	1.58391	0.43863		15.0kcal/mol
	305	13.3249	0.00327869	3.27869	2.52689	0.43701
	313	28.7522	0.00319489	3.19489	3.12216	0.75706

## Sheet: Fig 3
t2nd in Fig D
	sucrose	mOsm	134	225	314	429	566	737
			42.5	35.5	30.5	22.5	22	24
			93	54	42.5	34	27.5	26
			51.6	53	46.5	40.5	27	27.5
			67	55.5	45	23	28.5	27
			165	58	46	32.5	27.5	28.5
			255	59	46	35	28.5	29.5
			54	58	44.5	36	27.5	28.5
			76.5	60	43.5	37	27.5	32
			89	53.5	45.5	36	29	31.5
			96	56.5	46	37.5	29	34
			99			36.5
			107			36.5
			101			38.5
			117			36
			126			35.6
			53			36.5
			70			36
			79			37
						35.5
		avg (sec)	96.7556	54.3	43.6	34.8474	27.4	28.85
		std	49.8342	7.02456	4.77144	4.56537	2.02485	3.00046
	trehalose	mOsm	138	217	304	420	562	682
			111	63	30	30.4	21	21
			127	70	48.6	21.2	26.2	25
			139	81.6	52.7	27.4	27	25.5
			151	99.3	55.6	29	26.4	25.2
			150	97.5	54	28	26.2	25.8
			148	105	54.8	29.5	26.6	24.8
			150	110	28	30.3	26.5	25
			158	100	62.7	32.3	25.8	25.4
			151	100	53.4	31.3	26.8	25.7
			56.6	33	70.7	32	28.3	26.2
					68.1	31.5
					44.1	32.2
					33.8
					35.4
		avg (sec)	134.16	85.94	49.4214	29.5917	26.08	24.96
		std	30.6513	24.1557	13.5826	3.10087	1.90776	1.45465
	NaCl	mOsm	1377	2388
			240	61
			258	56.5
			268	77.5
			264	59.5
			46.8	29
			246	61
			240	56.5
			362	77.5
			290	59.5
		avg (sec)	246.089	59.7778
		std	83.7381	14.1424

## Sheet: Fig 4 & S6
Fig 4 (inactivated virus)											Fig S6 (live virus)
225mOsm		control	control	10sec	1min	5min	10min	30min			225mOsm		control	control	10sec	1min	5min	10min	30min
		w/o tre.	w/ tre.										w/o tre.	w/ tre.
	measurements	%	%	%	%	%	%	%					%	%	%	%	%	%	%
	1	100	100	100	100	100	100	100				1	100	100	100	100	100	85.7143	85.7143
	2	100	100	100	100	100	100	100				2	100	100	100	100	100	85.7143	100
	3	100	100	100	100	100	100	100				3	100	100	100	100	100	100	100
	4	100	100	100	100	100	100	100				4	100	100	100	100	100	114.286	85.7143
	5	100	100	100	100	100	100	100				5	100	100	100	100	100	85.7143	85.7143
	6	100	100	100	100	100	100	100				6	100	100	100	100	100	100	85.7143
	7	100	100	100	100	80	100	100				7	100	100	100	100	100	100	85.7143
	8	100	100	100	100	100	100	100				8	100	100	100	100	100	100	100
	ave (%)	100	100	100	100	100	100	100				ave (%)	100	100	100	100	100	96.4286	91.0714
	std	0	0	0	0	0	0	0				std	0	0	0	0	0	10.1015	7.39356
420mOsm		control	control	10sec	1min	5min	10min	30min			420mOsm		control	control	10sec	1min	5min	10min	30min		Trehalose
		w/o tre.	w/ tre.										w/o tre.	w/ tre.
	measurements	%	%	%	%	%	%	%					%	%	%	%	%	%	%
	1	100	100	100	100	100	100	100				1	100	100	100	100	100	100	85.7143
	2	100	100	100	100	100	100	100				2	100	100	100	100	100	100	85.7143		Trehalose
	3	100	100	100	100	100	100	100				3	100	100	100	100	100	100	85.7143
	4	100	100	100	100	100	100	100				4	100	100	100	100	100	100	85.7143
	5	100	100	100	100	80	100	100				5	100	100	100	100	100	100	85.7143
	6	100	100	100	100	100	100	100				6	100	100	100	100	100	100	85.7143
	7	100	100	100	100	80	100	100				7	100	100	100	100	100	100	85.7143
	8	100	100	100	100	100	100	100				8	100	100	100	100	100	100	85.7143
	ave (%)	100	100	100	100	95	100	100				ave (%)	100	100	100	100	100	100	85.7143
	std	0	0	0	0	9.2582	0	0				std	0	0	0	0	0	0	1.5192e-14
682mOsm		control	control	10sec	1min	5min	10min	30min			682mOsm		control	control	10sec	1min	5min	10min	30min
		w/o tre.	w/ tre.										w/o tre.	w/ tre.
	measurements	%	%	%	%	%	%	%					%	%	%	%	%	%	%
	1	88.8889	94.1176	94.1176	88.8889	88.8889	88.8889	90.3226				1	100	100	100	100	80	70	100
	2	118.519	94.1176	94.1176	88.8889	88.8889	88.8889	90.3226				2	100	100	100	100	80	80	80
	3	88.8889	117.647	117.647	88.8889	88.8889	88.8889	90.3226				3	100	100	100	80	100	80	100
	4	88.8889	94.1176	94.1176	88.8889	88.8889	88.8889	90.3226				4	100	100	100	100	100	80	80
	5	88.8889	94.1176	94.1176	88.8889	88.8889	88.8889	90.3226				5	100	100	100	100	80	80	80
	6	118.519	94.1176	94.1176	88.8889	88.8889	88.8889	90.3226				6	100	100	100	100	80	80	80
	7	118.519	117.647	117.647	88.8889	88.8889	88.8889	90.3226				7	100	100	100	100	80	70	80
	8	88.8889	94.1176	94.1176	88.8889	88.8889	88.8889	90.3226				8	100	100	100	100	80	80	80
	9	96.9697			96.9697	96.9697	96.9697					ave (%)	100	100	100	97.5	85	77.5	85
	10	96.9697			96.9697	96.9697	96.9697					std	0	0	0	7.07107	9.2582	4.6291	9.2582
	11	121.212			96.9697	96.9697	96.9697
	12	96.9697			96.9697	96.9697	96.9697				1351mOsm		control	control	10sec	1min	5min	10min	30min
	13	96.9697			96.9697	96.9697	96.9697						w/o tre.	w/ tre.
	14	96.9697			96.9697	96.9697	96.9697						%	%	%	%	%	%	%
	15	96.9697			96.9697	96.9697	96.9697					1	100	100	100	100	85.7143	87.5	87.5
	16	96.9697			96.9697	96.9697	96.9697					2	100	100	100	85.7143	85.7143	87.5	87.5
	17	103.226										3	100	100	100	100	85.7143	87.5	87.5
	18	103.226										4	100	100	100	100	85.7143	87.5	87.5
	19	103.226										5	100	100	100	100	100	87.5	100
	20	103.226										6	100	100	100	100	85.7143	87.5	87.5
	21	103.226										7	100	100	100	100	100	100	100
	22	103.226										8	100	100	100	85.7143	100	100	87.5
	23	90.3226										9	100	100
	24	90.3226										10	100	100
	ave (%)	100	100	100	92.9293	92.9293	92.9293	90.3226				11	100	100
	std	12.0009	10.892	10.892	4.17291	4.17291	4.17291	0				12	100	100
												13	100	100
1351mOsm		control	control	10sec	1min	5min	10min	30min				14	100	100
		w/o tre.	w/ tre.									15	100	100
	measurements	%	%	%	%	%	%	%				16	100	100
	1	100	100	96.9697	85.7143	100	100	100				ave (%)	100	100	100	96.4286	91.0714	90.625	90.625
	2	100	100	96.9697	71.4286	71.4286	85.7143	85.7143				std	0	0	0	6.613	7.39356	5.78638	5.78638
	3	100	100	96.9697	85.7143	85.7143	71.4286	71.4286
	4	100	100	96.9697	71.4286	85.7143	85.7143	71.4286
	5	100	100	96.9697	85.7143	85.7143	85.7143	71.4286
	6	100	100	96.9697	85.7143	71.4286	85.7143	71.4286
	7	100	100	96.9697	85.7143	71.4286	85.7143	85.7143
	8	100	100	96.9697	85.7143	85.7143	85.7143	85.7143
	9	96.9697			96.9697
	10	96.9697			84.8485
	11	96.9697			84.8485
	12	96.9697			84.8485
	13	96.9697			96.9697
	14	96.9697			84.8485
	15	121.212			96.9697
	16	96.9697			84.8485
	ave (%)	100	100	96.9697	85.7684	82.1429	85.7143	80.3571
	std	17.3537	0	0	20.7483	15.2202	11.5054	16.0149

## Sheet: Fig 5 & 6 
Fig 5A		control	10sec	1min	5min	10min	30min	Fig 5B		control	217	420	682	1351
											mOsm	mOsm	mOsm	mOsm
	measurements	%	%	%	%	%	%		measurements	%	%	%	%	%
	1	100	100	100	100	100	100		1	100	100	100	100	100
	2	100	100	100	100	100	100		2	100	100	100	100	100
	3	100	100	100	100	100	100		3	100	100	100	100	100
	4	100	100	100	100	100	100		4	100	100	100	100	100
	5	100	100	100	100	100	100		5	100	100	100	100	100
	6	100	100	100	100	100	100		6	100	100	100	100	100
	7	100	100	100	100	100	100		7	100	100	100	100	100
	8	100	100	100	100	100	100		8	100	100	100	100	100
	ave (%)	100	100	100	100	100	100		ave (%)	100	100	100	100	100
	std	0	0	0	0	0	0		std	0	0	0	0	0
Fig 6A		control	682mOsm	682mOsm	Fig 6B		control	682mOsm	682mOsm	Fig 6C		control	682mOsm	xanthan gum	Sodium alginate
				0.5%CMC					0.5%CMC		1	100	85.7143	100	100
	measurements	%	%	%		measurements	%	%	%		2	100	71.4286	100	100
	1	100	85.7143	100		1	100	50	100		3	100	71.4286	100	100
	2	100	71.4286	100		2	100	41.6667	83.3333		4	100	57.1429	100	100
	3	100	71.4286	100		3	100	41.6667	100		5	100	57.1429	75	100
	4	100	57.1429	100		4	100	41.6667	83.3333		6	100	71.4286	75	100
	5	100	57.1429	100		5	100	41.6667	83.3333		7	100	71.4286	75	100
	6	100	71.4286	100		6	100	41.6667	83.3333		8	100	71.4286	75	100
	7	100	71.4286	100		7	100	50	83.3333		9	100	37.5	75	100
	8	100	71.4286	100		8	100	50	100		10	100	37.5	75	100
	9	100	37.5	100		ave (%)	100	44.7917	89.5833		11	100	37.5	75	75
	10	100	37.5	100		std	0	4.31288	8.62585		12	100	50.0001	75	75
	11	100	37.5	100							13	100	37.5	75	75
	12	100	50.0001	100							14	100	50.0001	75	75
	13	100	37.5	100							15	100	37.5	75	75
	14	100	50.0001	125							16	100	50.0001	75	75
	15	100	37.5	100							ave (%)	100	55.9152	81.25	90.625
	16	100	50.0001								std	0	16.1139	11.1803	12.5
	ave (%)	100	55.9152	101.667
	std	0	16.1139	6.45499
	C
